# Supplementary material for: The Downward Floral Orientation in Polygonatum cyrtonema Enhances Pollination Efficiency and Reproductive Fitness
Source: Ecol Evol. 2026 Mar 8;16(3):e73221. doi: 10.1002/ece3.73221 (PMC12967667; doi:10.1002/ece3.73221)
Supplement: Supplementary file 1 — Data S1: ece373221‐sup‐0001‐DataS1.xlsx. [file ECE3-16-e73221-s001.xlsx]

## Sheet: Date
Original dataset for a manuscript entitled “The downward floral orientation in Polygonatum cyrtonema enhances pollination efficiency and reproductive fitness”, coauthored by Ju Tang, Deng-fei Li, Xiang-xiang Ge, Yu-jie Xu and Jian-wen Shao.
			Raw data for visiting time per visit (s) and pollinator visitation rate (visits/flower/hour) for figure 2 in Polygonatum cyrtonema between control and upward flowers of bumble bees and honey bees.												Raw data for pollen removal and pollen deposition per visit for figure 3 in Polygonatum cyrtonema between control and upward flowers of bumble bees and honey bees.										Raw data for temporal changes in pollen viability under sunlight and rainwater exposure over a ten-hour period (08:00-18:00) in 2025 for figure 4 and Table 1 in Polygonatum cyrtonema between control and upward flowers.													Raw data for reproductive fitness components for Table 2 in Polygonatum cyrtonema between control and upward flowers.
Floral longevity (days)			Visiting time per visit (s)					Visitation rate (Visits/flower/h)							Pollen removal per visit					Pollen deposition per visit					Temporal changes in pollen viability								Remaining pollen count after rainwater washout					Reproductive fitness components
Sample	Floral longevity			Bumble bee		Honey bee			Bumble bee		Honey bee		Hoverfly			Bumble bee		Honey bee			Bumble bee		Honey bee		Sunlight	08:00:00	10:00:00	12:00:00	14:00:00	16:00:00	18:00:00			Remaining pollen count					Pollen grains on stigma	2025	Fruits	Total flowers		Fruit fresh weight (g)	Fruit suture diameter (mm)	Fruit polar diameter (mm)	seed number per fruit	Seed set
Control 1	4		Control 1	10.96	Control 1	25.89		Control 1	0.11	Control 1	0.05	Control 1	0		Control 1	46913	Control 1	54913		Control 1	83	Control 1	6		Control 1	0.950319	0.909334	0.901494	0.902372	0.864884	0.82764		Control 1	85600				Control 1	51	Control 1	35	43	Control 1	1.3401	12.5	12.26	11	0.611111	Control 1
Control 2	2		Control 2	8.7	Control 2	32.3		Control 2	0.22	Control 2	0.09	Control 2	0		Control 2	26813	Control 2	10313		Control 2	147	Control 2	7		Control 2	0.941203	0.890174	0.871095	0.903214	0.918758	0.861388		Control 2	74533.3				Control 2	122	Control 2	7	23	Control 2	1.0478	12.62	11.1	9	0.5	Control 2
Control 3	3		Control 3	9.02	Control 3	32.43		Control 3	0.21	Control 3	0	Control 3	0		Control 3	53513	Control 3	7013		Control 3	190	Control 3	17		Control 3	0.926361	0.913942	0.873185	0.906309	0.893122	0.809108		Control 3	85533.3				Control 3	158	Control 3	2	9	Control 3	1.4121	13.84	12.04	12	0.666667	Control 3
Control 4	4		Control 4	9.05	Control 4	12.73		Control 4	0.25	Control 4	0.06	Control 4	0		Control 4	49713	Control 4	22713		Control 4	83	Control 4	46		Control 4	0.966915	0.884045	0.906863	0.846932	0.822373	0.825338		Control 4	82800				Control 4	101	Control 4	16	22	Control 4	0.8113	11.08	9.88	7	0.388889	Control 4
Control 5	4		Control 5	9.78	Control 5	10.73		Control 5	0.23	Control 5	0.04	Control 5	0		Control 5	35363	Control 5	17063		Control 5	276	Control 5	31		Control 5	0.94932	0.887944	0.912701	0.888203	0.844458	0.890533		Control 5	90133.3				Control 5	98	Control 5	16	19	Control 5	1.0233	11.65	11.51	7	0.388889	Control 5
Control 6	4		Control 6	12.53	Control 6	13.57		Control 6	0.14	Control 6	0.03	Control 6	0		Control 6	28663	Control 6	22213		Control 6	87	Control 6	36		Up 1	0.909939	0.885783	0.858265	0.695357	0.670054	0.470184		Control 6	91600				Control 6	184	Control 6	9	13	Control 6	0.9501	11.52	11.38	7	0.388889	Control 6
Control 7	3		Control 7	5.95	Control 7	5.94		Control 7	0.22	Control 7	0	Control 7	0		Control 7	27213	Control 7	8713		Control 7	69	Control 7	34		Up 2	0.846501	0.848997	0.831205	0.701092	0.75213	0.492337		Control 7	89933.3				Control 7	106	Control 7	14	21	Control 7	0.57	9.9	9.52	6	0.333333	Control 7
Control 8	4		Control 8	10.48	Control 8	13.73		Control 8	0.22	Control 8	0	Control 8	0		Control 8	32213	Control 8	16913		Control 8	26	Control 8	14		Up 3	0.824544	0.864946	0.84483	0.732837	0.744963	0.479925		Control 8	87333.3				Control 8	92	Control 8	20	30	Control 8	0.4123	9.28	8.67	3	0.166667	Control 8
Control 9	4		Control 9	7.48	Control 9	4.08		Control 9	0.25	Control 9	0.04	Control 9	0		Control 9	45813	Control 9	49763		Control 9	61	Control 9	16		Up 4	0.804709	0.83154	0.86036	0.771298	0.643679	0.695573		Control 9	73400				Control 9	89	Control 9	10	22	Control 9	0.393	9.17	8.59	2	0.111111	Control 9
Control 10	5		Control 10	2.13	Control 10	25.33		Control 10	0.11	Control 10	0.03	Control 10	0		Control 10	52913	Control 10	23313		Control 10	139	Control 10	17		Up 5	0.849281	0.837752	0.853241	0.753622	0.675798	0.695696		Control 10	72933.3				Control 10	137	Control 10	0	11	Control 10	1.1067	12.66	12.19	8	0.444444	Control 10
Control 11	3		Control 11	6	Control 11	40.42		Control 11	0.08	Control 11	0	Control 11	0		Control 11	52013	Control 11	26463		Control 11	61	Control 11	35		Rainwater	08:00:00	10:00:00	12:00:00	14:00:00	16:00:00	18:00:00		Up 1	49533.3				Control 11	213	Up 1	13	16	Control 11	0.9507	11.79	11.2	12	0.666667	Control 11
Control 12	4		Control 12	5.03	Control 12	55.85		Control 12	0.28	Control 12	0	Control 12	0		Control 12	43763	Control 12	45513		Control 12	102	Control 12	44		Control 1	0.865141	0.879143	0.88672	0.831993	0.814352	0.813567		Up 2	53666.7				Control 12	52	Up 2	8	21	Control 12	1.2574	12.77	11.88	7	0.388889	Control 12
Control 13	4		Control 13	9.32	Control 13	3.33		Control 13	0.35	Control 13	0	Control 13	0		Control 13	30913	Control 13	42263		Control 13	82	Control 13	54		Control 2	0.850479	0.899167	0.871602	0.834347	0.813221	0.807708		Up 3	59333.3				Control 13	228	Up 3	14	17	Control 13	1.5117	14.09	12.64	6	0.333333	Control 13
Control 14	5		Control 14	9.13	Control 14	10.9		Control 14	0.21	Control 14	0	Control 14	0		Control 14	40663	Control 14	46213		Control 14	167	Control 14	16		Control 3	0.87536	0.886039	0.863689	0.865986	0.836204	0.806061		Up 4	51933.3				Control 14	137	Up 4	16	28	Control 14	1.4434	13.44	12.98	6	0.333333	Control 14
Control 15	4		Control 15	11.69	Control 15	9.35		Control 15	0.27	Control 15	0	Control 15	0		Control 15	22013	Control 15	17763		Control 15	76	Control 15	41		Control 4	0.901795	0.885318	0.874221	0.874419	0.843691	0.832927		Up 5	59066.7				Control 15	96	Up 5	0	19	Control 15	1.5846	14.35	13.56	5	0.277778	Control 15
Control 16	4		Control 16	7.42	Control 16	41.83		Control 16	0.18	Control 16	0	Control 16	0		Control 16	44163	Control 16	24813		Control 16	144	Control 16	28		Control 5	0.905714	0.890685	0.875877	0.877089	0.867878	0.835933		Up 6	54533.3				Control 16	121	Up 6	7	23	Control 16	1.1126	12.47	11.28	9	0.5	Control 16
Control 17	4		Control 17	9.49	Control 17	4.76		Control 17	0.2	Control 17	0	Control 17	0		Control 17	37613	Control 17	20863		Control 17	22	Control 17	30		Up 1	0.862868	0.88892	0.853951	0.782161	0.762662	0.720526		Up 7	45800				Control 17	205	Up 7	9	19	Control 17	1.286	13.29	11.99	11	0.611111	Control 17
Control 18	3		Control 18	4.3	Control 18	5.26		Control 18	0.536	Control 18	0.12	Control 18	0		Control 18	44713	Control 18	19913		Control 18	31	Control 18	6		Up 2	0.872108	0.85898	0.810001	0.828004	0.784777	0.744188		Up 8	60000				Control 18	102	Up 8	14	30	Control 18	0.9938	12.13	11.51	9	0.5	Control 18
Control 19	4		Control 19	10.37	Control 19	34.5		Control 19	0.2	Control 19	0.088	Control 19	0		Control 19	35363	Control 19	2513		Control 19	63	Control 19	8		Up 3	0.86864	0.86254	0.802386	0.840031	0.778994	0.723562		Up 9	61400				Control 19	132	Up 9	0	16	Control 19	1.0166	12	12.13	7	0.388889	Control 19
Up 1	2		Control 20	10.19	Control 20	20.43		Control 20	0.336	Control 20	0.024	Control 20	0		Control 20	37513	Control 20	19263		Control 20	51	Control 20	6		Up 4	0.88169	0.859545	0.817131	0.795047	0.783366	0.704783		Up 10	80200				Control 20	122	Up 10	7	22	Control 20	1.4796	13.44	13.31	12	0.666667	Control 20
Up 2	3		Control 21	9.02	Control 21	22.25		Control 21	0.16	Control 21	0	Control 21	0		Control 21	33713	Control 21	39113		Control 21	25	Control 21	44		Up 5	0.863016	0.790545	0.857249	0.8431	0.781183	0.758096							Control 21	55	2024	Fruits	Total flowers	Control 21	0.469	9.37	9.81	3	0.166667	Control 21
Up 3	2		Control 22	3.69	Control 22	8.57		Control 22	0.192	Control 22	0.064	Control 22	0		Control 22	42563	Control 22	40913		Control 22	41	Control 22	32															Control 22	102	Control 1	0	24	Control 22	1.107	12.37	11.98	11	0.611111	Control 22
Up 4	3		Control 23	5.72	Control 23	16.42		Control 23	0.096	Control 23	0.192	Control 23	0.06		Control 23	44063	Control 23	22613		Control 23	55	Control 23	58															Control 23	39	Control 2	1	49	Control 23	0.4496	9.47	9.53	3	0.166667	Control 23
Up 5	3		Control 24	8.68	Control 24	12.95		Control 24	0	Control 24	0.064	Control 24	0.06		Control 24	31413	Control 24	15863		Control 24	41	Control 24	60															Control 24	55	Control 3	2	24	Control 24	0.5643	10.36	10.05	4	0.222222	Control 24
Up 6	2		Control 25	4.66	Control 25	14.46		Control 25	0.008	Control 25	0.096	Control 25	0		Control 25	22413	Control 25	9013		Control 25	73	Control 25	5		Stigma receptivity (number of bmbles) of Polygonatum cyrtonema under rainwater and sunlight exposure over 24 hours													Control 25	57	Control 4	5	11	Control 25	0.9178	11.12	10.62	10	0.555556	Control 25
Up 7	3		Control 26	5.32	Up 1	13.27		Control 26	0.016	Control 26	0.08	Control 26	0.06		Control 26	29113	Control 26	51963		Control 26	29	Control 26	2			Sunlight	Rainwater											Control 26	39	Control 5	3	21	Control 26	0.7937	11.59	10.5	8	0.444444	Control 26
Up 8	3		Control 27	3.96	Up 2	11.45		Control 27	0.216	Control 27	0	Control 27	0		Control 27	48613	Control 27	11363		Control 27	25	Control 27	69		Control 1	24	22											Control 27	53	Control 6	7	32	Control 27	1.0112	12.01	11.26	7	0.388889	Control 27
Up 9	3		Control 28	9.88	Up 3	4.36		Control 28	0.416	Control 28	0	Control 28	0		Control 28	26779.7	Control 28	513		Control 28	52	Control 28	12		Control 2	18	12											Control 28	44	Control 7	6	24	Control 28	0.4985	9.01	9.4	5	0.277778	Control 28
Up 10	3		Control 29	13.62	Up 4	40.43		Control 29	0.352	Control 29	0	Control 29	0		Control 29	30913	Control 29	12513		Control 29	40	Control 29	21		Control 3	16	23											Control 29	54	Control 8	2	43	Control 29	0.5409	9.32	9.29	6	0.333333	Control 29
Up 11	3		Control 30	4.15	Up 5	30.45		Control 30	0.152	Control 30	0	Control 30	0		Control 30	27913	Control 30	15263		Control 30	41	Control 30	24		Control 4	27	19											Control 30	82	Control 9	6	12	Control 30	0.4188	9.1	9.05	3	0.166667	Control 30
Up 12	2		Control 31	7.94	Up 6	15.69		Control 31	0.52	Control 31	0	Control 31	0		Control 31	33513	Up 1	22663		Control 31	83	Control 31	36		Control 5	15	14											Up 1	28	Control 10	10	20	Up 1	0.5728	10.66	9.48	4	0.222222	Control 31
Up 13	3		Control 32	5.1	Up 7	52.13		Control 32	0.272	Control 32	0	Control 32	0		Control 32	29713	Up 2	9613		Control 32	48	Control 32	17		Up 1	4	16											Up 2	22	Up 1	0	27	Up 2	0.6638	10.62	9.64	5	0.277778	Control 32
Up 14	2		Control 33	12	Up 8	7.45		Control 33	1.45	Control 33	0	Control 33	0		Control 33	29713	Up 3	6363		Control 33	62	Control 33	20		Up 2	6	9											Up 3	24	Up 2	2	18	Up 3	0.6009	10.4	9.35	5	0.277778	Control 33
Up 15	2		Control 34	8.18	Up 9	8.75		Control 34	1.1	Control 34	0	Control 34	0		Control 34	27579.7	Up 4	13763		Control 34	49	Control 34	21		Up 3	8	15											Up 4	37	Up 3	5	29	Up 4	0.7348	11	10.34	4	0.222222	Control 34
Up 16	3		Control 35	5.57	Up 10	13.44		Control 35	1.55	Control 35	0	Control 35	0		Control 35	30913	Up 5	16913		Control 35	49	Control 35	5		Up 4	9	12											Up 5	39	Up 4	0	16	Up 5	0.6694	10.97	10.09	4	0.222222	Control 35
Up 17	4		Control 36	15.07	Up 11	26.11		Control 36	1.2	Control 36	0	Control 36	0		Control 36	31246.3	Up 6	21613		Control 36	61	Control 36	13		Up 5	6	13											Up 6	24	Up 5	2	30	Up 6	0.8087	10.68	10.37	5	0.277778	Control 36
Up 18	2		Control 37	11.48	Up 12	10.41		Control 37	1.9	Control 37	0	Control 37	0		Control 37	20513	Up 7	43413		Control 37	44	Control 37	56															Up 7	18	Up 6	0	20	Up 7	1.2399	12.86	12.42	9	0.5	Control 37
Up 19	2		Control 38	10.61	Up 13	10.84		Control 38	1.2	Control 38	0	Up 1	0.121212		Control 38	38579.7	Up 8	22763		Control 38	70	Control 38	35																	Up 7	4	11	Up 8	0.7291	10.74	10.27	6	0.333333	Control 38
Up 20	3		Control 39	4.01	Up 14	5.96		Control 39	1.15	Control 39	0	Up 2	0.0606061		Control 39	29579.7	Up 9	52063		Control 39	62	Control 39	45																	Up 8	0	19	Up 9	0.5387	9.58	9.27	6	0.333333	Control 39
			Control 40	8.52	Up 15	18.08		Control 40	1.1	Control 40	0	Up 3	0		Control 40	20313	Up 10	15263		Control 40	91	Control 40	18																	Up 9	1	11	Up 10	0.694	10.92	9.33	7	0.388889	Control 40
			Control 41	5.46				Control 41	0.6	Control 41	0	Up 4	0		Control 41	32913	Up 11	9263		Control 41	110	Control 41	96																	Up 10	3	27	Up 11	0.5767	9.82	9.71	5	0.277778	Control 41
			Control 42	8.19				Control 42	0.85	Control 42	0	Up 5	0		Control 42	42179.7	Up 12	3963		Control 42	47	Control 42	30																				Up 12	0.8341	11.52	10.47	6	0.333333	Control 42
			Control 43	12.17				Control 43	0.7	Control 43	0	Up 6	0		Control 43	24646.3	Up 13	7363		Control 43	34	Control 43	42																				Up 13	0.9632	12.36	10.87	6	0.333333	Control 43
			Control 44	6.84				Control 44	2.3	Control 44	0.1	Up 7	0		Control 44	30513	Up 14	13963		Control 44	105	Control 44	25																				Up 14	0.7304	11.38	9.8	4	0.222222	Control 44
			Control 45	13.97				Control 45	1.45	Control 45	0	Up 8	0		Control 45	24446.3	Up 15	24863		Control 45	76	Control 45	64																				Up 15	0.8017	11.97	10.28	4	0.222222	Control 45
			Control 46	17.12				Control 46	0.7	Control 46	0	Up 9	0		Control 46	35779.7	Up 16	15113		Control 46	70	Up 1	43																				Up 16	0.5878	9.78	8.91	5	0.277778	Control 46
			Control 47	18.59				Control 47	1.55	Control 47	0	Up 10	0		Control 47	23446.3	Up 17	9613		Control 47	44	Up 2	39																				Up 17	0.6417	10.45	8.79	5	0.277778	Control 47
			Control 48	17.07				Control 48	1.05	Control 48	0	Up 11	0		Control 48	34379.7	Up 18	3763		Control 48	38	Up 3	30																				Up 18	0.3798	9.04	8.35	3	0.166667	Control 48
			Control 49	16.23				Control 49	2.4	Control 49	0	Up 12	0.121212		Up 1	24413	Up 19	3413		Control 49	63	Up 4	14																				Up 19	0.4318	9.06	8.7	4	0.222222	Control 49
			Control 50	9.1				Control 50	1.5	Control 50	0	Up 13	0		Up 2	19913	Up 20	11763		Control 50	61	Up 5	35																				Up 20	0.3625	8.98	7.69	4	0.222222	Control 50
			Control 51	5.54				Control 51	1	Control 51	0	Up 14	0		Up 3	2113	Up 21	17913		Control 51	66	Up 6	59																				Up 21	0.4727	9.96	8.95	5	0.277778	Control 51
			Control 52	5.58				Control 52	0.34	Control 52	0	Up 15	0		Up 4	20113	Up 22	14963		Control 52	70	Up 7	15																				Up 22	0.6676	10.44	9.67	5	0.277778	Control 52
			Control 53	11.3				Control 53	1.24	Control 53	0	Up 16	0		Up 5	19013	Up 23	513		Control 53	77	Up 8	40																				Up 23	0.7582	10.53	10.07	7	0.388889	Control 53
			Control 54	13.01				Control 54	0.4	Control 54	0	Up 17	0		Up 6	27213	Up 24	33113		Control 54	100	Up 9	15																				Up 24	0.5087	9.53	8.52	5	0.277778	Control 54
			Control 55	8.92				Control 55	0.76	Control 55	0	Up 18	0		Up 7	10513	Up 25	20513		Control 55	41	Up 10	34																				Up 25	0.6633	9.84	9.86	7	0.388889	Control 55
			Control 56	7.85				Control 56	1.1	Control 56	0	Up 19	0		Up 8	18363	Up 26	1313		Control 56	62	Up 11	42																				Up 26	0.7466	10.39	11.13	7	0.388889	Control 56
			Control 57	10.58				Control 57	0.62	Control 57	0	Up 20	0		Up 9	18363	Up 27	16363		Control 57	57	Up 12	41																				Up 27	0.7334	10.62	10.57	8	0.444444	Control 57
			Control 58	4.02				Control 58	0.18	Control 58	0	Up 21	0.1		Up 10	20963	Up 28	23063		Control 58	62	Up 13	19																				Up 28	0.9369	10.97	11.86	9	0.5	Control 58
			Control 59	5.49				Control 59	0.04	Control 59	0	Up 22	0		Up 11	28613				Control 59	83	Up 14	25																				Up 29	0.6357	10.41	10.09	5	0.277778	Control 59
			Control 60	6.31				Control 60	0.2	Control 60	0	Up 23	0		Up 12	23063				Control 60	51	Up 15	11																				Up 30	1.0407	12.59	11.48	10	0.555556	Control 60
			Control 61	4.66				Control 61	0.68	Control 61	0	Up 24	0		Up 13	11863				Control 61	41	Up 16	28																										Control 61
			Control 62	8.46				Control 62	0.84	Control 62	0	Up 25	0.1		Up 14	19113				Control 62	66	Up 17	25																										Control 62
			Control 63	4.05				Control 63	0.56	Control 63	0	Up 26	0		Up 15	16663				Control 63	37	Up 18	20																										Control 63
			Control 64	6.42				Control 64	0.36	Control 64	0	Up 27	0		Up 16	17613				Control 64	59	Up 19	19																										Control 64
			Control 65	7.86				Control 65	0.4	Control 65	0	Up 28	0		Up 17	7863				Control 65	106	Up 20	4																										Control 65
			Control 66	5.43				Control 66	0.64	Control 66	0	Up 29	0		Up 18	13463				Control 66	59	Up 21	9																										Control 66
			Control 67	8.64				Control 67	0.64	Control 67	0	Up 30	0.0333333		Up 19	27713				Control 67	48	Up 22	43																										Control 67
			Up 1	4.31				Control 68	0.52	Control 68	0	Up 31	0		Up 20	8463				Control 68	69	Up 23	8																										Control 68
			Up 2	4.35				Control 69	0.8	Control 69	0	Up 32	0		Up 21	24213				Control 69	48	Up 24	15																										Control 69
			Up 3	10.07				Up 1	0.178571	Up 1	0.214286	Up 33	0		Up 22	5463				Control 70	63	Up 25	5																										Control 70
			Up 4	11.78				Up 2	0.142857	Up 2	0.107143	Up 34	0		Up 23	26663				Control 71	49	Up 26	7																										Control 71
			Up 5	7.69				Up 3	0.107143	Up 3	0.392857	Up 35	0		Up 24	20013				Control 72	60	Up 27	14																										Control 72
			Up 6	6.65				Up 4	0.0714286	Up 4	0.785714	Up 36	0.0333333		Up 25	22863				Control 73	49	Up 28	9																										Control 73
			Up 7	9.35				Up 5	0.107143	Up 5	0.428571	Up 37	0		Up 26	16813				Control 74	61	Up 29	13																										Control 74
			Up 8	2.79				Up 6	0.178571	Up 6	0.285714				Up 27	16579.7				Control 75	90	Up 30	9																										Control 75
			Up 9	4.26				Up 7	0	Up 7	0.5				Up 28	21846.3				Control 76	64	Up 31	10																										Control 76
			Up 10	5.08				Up 8	0	Up 8	0.357143				Up 29	20113				Control 77	74	Up 32	9																										Control 77
			Up 11	3.43				Up 9	0.107143	Up 9	0.392857				Up 30	14779.7				Control 78	76	Up 33	14																										Control 78
			Up 12	7.23				Up 10	0.107143	Up 10	0.321429				Up 31	21913				Control 79	73																												Control 79
			Up 13	10.23				Up 11	0	Up 11	0.285714				Up 32	9646.33				Control 80	39																												Control 80
			Up 14	3.42				Up 12	0	Up 12	0.321429				Up 33	22513				Control 81	61																												Control 81
			Up 15	1.9				Up 13	0	Up 13	0.535714				Up 34	20246.3				Control 82	54																												Control 82
			Up 16	4.94				Up 14	0	Up 14	0.75				Up 35	20913				Control 83	60																												Control 83
			Up 17	8.51				Up 15	0	Up 15	1.53571				Up 36	20646.3				Control 84	26																												Control 84
			Up 18	2.74				Up 16	0	Up 16	1.78571				Up 37	20646.3				Control 85	21																												Control 85
			Up 19	2.99				Up 17	0	Up 17	0.1875				Up 38	19646.3				Control 86	22																												Control 86
			Up 20	5.5				Up 18	0	Up 18	0.09375									Control 87	42																												Control 87
			Up 21	8.13				Up 19	0.40625	Up 19	0.21875									Up 1	16																												Control 88
			Up 22	9.34				Up 20	0.03125	Up 20	0.96875									Up 2	18																												Control 89
			Up 23	10				Up 21	0.5625	Up 21	0.46875									Up 3	22																												Control 90
			Up 24	3.84				Up 22	0.09375	Up 22	0.625									Up 4	22																												Control 91
			Up 25	5.89				Up 23	0.09375	Up 23	0.09375									Up 5	17																												Control 92
			Up 26	4.28				Up 24	0	Up 24	0.4375									Up 6	11																												Control 93
			Up 27	4.75				Up 25	0.3125	Up 25	0.53125									Up 7	58																												Control 94
			Up 28	5.63				Up 26	0.15625	Up 26	0.4375									Up 8	17																												Control 95
			Up 29	9.28				Up 27	0.0625	Up 27	0.40625									Up 9	15																												Control 96
			Up 30	5.49				Up 28	0.09375	Up 28	0.53125									Up 10	33																												Control 97
			Up 31	8.44				Up 29	0.21875	Up 29	0.25									Up 11	13																												Control 98
			Up 32	6.83				Up 30	0.03125	Up 30	0.9375									Up 12	13																												Control 99
			Up 33	3.53				Up 31	0	Up 31	2.15625									Up 13	26																												Control 100
			Up 34	9.12				Up 32	0	Up 32	0.75									Up 14	11																												Control 101
								Up 33	0.121212	Up 33	0									Up 15	18																												Control 102
								Up 34	0.363636	Up 34	0									Up 16	20																												Control 103
								Up 35	0.909091	Up 35	0									Up 17	15																												Control 104
								Up 36	0.969697	Up 36	0									Up 18	18																												Control 105
								Up 37	0.606061	Up 37	0									Up 19	15																												Control 106
								Up 38	0.909091	Up 38	0									Up 20	20																												Control 107
								Up 39	0.0606061	Up 39	0									Up 21	57																												Control 108
								Up 40	0.666667	Up 40	0									Up 22	36																												Control 109
								Up 41	0.181818	Up 41	0									Up 23	34																												Control 110
								Up 42	1.51515	Up 42	0									Up 24	43																												Control 111
								Up 43	0.484848	Up 43	0									Up 25	32																												Control 112
								Up 44	1.15152	Up 44	0									Up 26	51																												Control 113
								Up 45	1.0303	Up 45	0									Up 27	36																												Control 114
								Up 46	1.0303	Up 46	0									Up 28	9																												Control 115
								Up 47	1.15152	Up 47	0									Up 29	30																												Control 116
								Up 48	0.484848	Up 48	0									Up 30	103																												Control 117
								Up 49	1.45455	Up 49	0									Up 31	22																												Control 118
								Up 50	0	Up 50	0									Up 32	23																												Control 119
								Up 51	1.45455	Up 51	0									Up 33	54																												Control 120
								Up 52	0.166667	Up 52	0									Up 34	34																												Control 121
								Up 53	0	Up 53	0									Up 35	44																												Control 122
								Up 54	0.0333333	Up 54	0									Up 36	33																												Control 123
								Up 55	0	Up 55	0									Up 37	39																												Control 124
								Up 56	0	Up 56	0									Up 38	56																												Control 125
								Up 57	0	Up 57	0									Up 39	51																												Control 126
								Up 58	0.166667	Up 58	0									Up 40	51																												Control 127
								Up 59	0	Up 59	0									Up 41	66																												Control 128
								Up 60	0	Up 60	0									Up 42	27																												Control 129
								Up 61	0.1	Up 61	0									Up 43	39																												Control 130
								Up 62	0.133333	Up 62	0									Up 44	45																												Control 131
								Up 63	0.466667	Up 63	0									Up 45	22																												Control 132
								Up 64	0.166667	Up 64	0									Up 46	20																												Control 133
								Up 65	0	Up 65	0									Up 47	31																												Control 134
								Up 66	0.133333	Up 66	0									Up 48	35																												Control 135
								Up 67	0.233333	Up 67	0									Up 49	18																												Control 136
								Up 68	0.1	Up 68	0									Up 50	42																												Control 137
								Up 69	0.266667	Up 69	0									Up 51	47																												Control 138
																																																	Control 139
																																																	Control 140
																																																	Control 141
																																																	Control 142
																																																	Control 143
																																																	Control 144
																																																	Control 145
																																																	Control 146
																																																	Control 147
																																																	Control 148
																																																	Control 149
																																																	Control 150
																																																	Control 151
																																																	Control 152
																																																	Control 153
																																																	Control 154
																																																	Control 155
																																																	Control 156
																																																	Control 157
																																																	Control 158
																																																	Control 159
																																																	Control 160
																																																	Control 161
																																																	Control 162
																																																	Control 163
																																																	Control 164
																																																	Control 165
																																																	Control 166
																																																	Control 167
																																																	Control 168
																																																	Control 169
																																																	Control 170
																																																	Control 171
																																																	Control 172
																																																	Control 173
																																																	Control 174
																																																	Control 175
																																																	Control 176
																																																	Control 177
																																																	Control 178
																																																	Control 179
																																																	Control 180
																																																	Control 181
																																																	Control 182
																																																	Control 183
																																																	Control 184
																																																	Control 185
																																																	Control 186
																																																	Control 187
																																																	Control 188
																																																	Control 189
																																																	Control 190
																																																	Control 191
																																																	Control 192
																																																	Control 193
																																																	Control 194
																																																	Control 195
																																																	Control 196
																																																	Control 197
																																																	Control 198
																																																	Control 199
																																																	Control 200
																																																	Control 201
																																																	Control 202
																																																	Control 203
																																																	Control 204
																																																	Control 205
																																																	Control 206
																																																	Control 207
																																																	Control 208
																																																	Control 209
																																																	Control 210
																																																	Control 211
																																																	Control 212
																																																	Control 213
																																																	Control 214
																																																	Control 215
																																																	Up 1
																																																	Up 2
																																																	Up 3
																																																	Up 4
																																																	Up 5
																																																	Up 6
																																																	Up 7
																																																	Up 8
																																																	Up 9
																																																	Up 10
																																																	Up 11
																																																	Up 12
																																																	Up 13
																																																	Up 14
																																																	Up 15
																																																	Up 16
																																																	Up 17
																																																	Up 18
																																																	Up 19
																																																	Up 20
																																																	Up 21
																																																	Up 22
																																																	Up 23
																																																	Up 24
																																																	Up 25
																																																	Up 26
																																																	Up 27
																																																	Up 28
																																																	Up 29
																																																	Up 30
																																																	Up 31
																																																	Up 32
																																																	Up 33
																																																	Up 34
																																																	Up 35
																																																	Up 36
																																																	Up 37
																																																	Up 38
																																																	Up 39
																																																	Up 40
																																																	Up 41
																																																	Up 42
																																																	Up 43
																																																	Up 44
																																																	Up 45
																																																	Up 46
																																																	Up 47
																																																	Up 48
																																																	Up 49
																																																	Up 50
																																																	Up 51
																																																	Up 52
																																																	Up 53
																																																	Up 54
																																																	Up 55
																																																	Up 56
																																																	Up 57
																																																	Up 58
																																																	Up 59
																																																	Up 60
																																																	Up 61
																																																	Up 62
																																																	Up 63
																																																	Up 64
																																																	Up 65
																																																	Up 66
																																																	Up 67
																																																	Up 68
																																																	Up 69
																																																	Up 70
																																																	Up 71
																																																	Up 72
																																																	Up 73
																																																	Up 74
																																																	Up 75
																																																	Up 76
																																																	Up 77
																																																	Up 78
																																																	Up 79
																																																	Up 80
																																																	Up 81
																																																	Up 82
																																																	Up 83
																																																	Up 84
																																																	Up 85
																																																	Up 86
																																																	Up 87
																																																	Up 88
																																																	Up 89
																																																	Up 90
																																																	Up 91
																																																	Up 92
																																																	Up 93
																																																	Up 94
																																																	Up 95
																																																	Up 96
																																																	Up 97
																																																	Up 98
																																																	Up 99
																																																	Up 100
																																																	Up 101
																																																	Up 102
																																																	Up 103
																																																	Up 104
																																																	Up 105
																																																	Up 106
																																																	Up 107
																																																	Up 108
																																																	Up 109
																																																	Up 110
																																																	Up 111
																																																	Up 112
																																																	Up 113
																																																	Up 114
																																																	Up 115
																																																	Up 116
																																																	Up 117
																																																	Up 118
																																																	Up 119
																																																	Up 120
																																																	Up 121
																																																	Up 122
																																																	Up 123
																																																	Up 124
																																																	Up 125
																																																	Up 126
																																																	Up 127
																																																	Up 128
																																																	Up 129
																																																	Up 130
																																																	Up 131
																																																	Up 132
																																																	Up 133
																																																	Up 134
																																																	Up 135
																																																	Up 136
																																																	Up 137
																																																	Up 138
																																																	Up 139
																																																	Up 140
																																																	Up 141
																																																	Up 142
																																																	Up 143
																																																	Up 144
																																																	Up 145
																																																	Up 146
																																																	Up 147
																																																	Up 148
																																																	Up 149
																																																	Up 150
																																																	Up 151
																																																	Up 152
																																																	Up 153
																																																	Up 154
																																																	Up 155
																																																	Up 156
																																																	Up 157
																																																	Up 158
																																																	Up 159
																																																	Up 160
																																																	Up 161
																																																	Up 162
																																																	Up 163
																																																	Up 164
																																																	Up 165
																																																	Up 166
																																																	Up 167
																																																	Up 168
[truncated: 1 more columns]
